# Supplementary material for: Characterizing Muscle Tissue Quality Post-Stroke: Echovariation as a Clinical Indicator
Source: J Clin Med. 2024 Dec 20;13(24):7800. doi: 10.3390/jcm13247800 (PMC11728361; doi:10.3390/jcm13247800)
Supplement: Supplementary file 1 [file jcm-13-07800-s001.zip]

Archive with 5 entries (5 files):
- Suppl. Figure 1.png
- Suppl. Figure 2.png
- Suppl. Figure 3.png
- Suppl. Figure 4.png
- Suppl. Figure 5.png
